# Supplementary material for: Association of Glutathione Peroxidase 3 (GPx3) and miR-196a with Carbohydrate Metabolism Disorders in the Elderly
Source: Int J Mol Sci. 2024 May 15;25(10):5409. doi: 10.3390/ijms25105409 (PMC11121935; doi:10.3390/ijms25105409)
Supplement: Supplementary file 1 [file ijms-25-05409-s001.zip]

Archive with 1 entries (1 files):
- ijms-2983183-supplementary.pdf
